# Supplementary material for: The “Fungia patella group” (Scleractinia, Fungiidae) revisited with a description of the mini mushroom coral Cycloseris boschmai sp. n
Source: Zookeys. 2014 Jan 17;(371):57–84. doi: 10.3897/zookeys.371.6677 (PMC3909799; doi:10.3897/zookeys.371.6677)
Supplement: XML Treatment for Cycloseris [file zookeys.371.6677-treatment1.xml]

<!DOCTYPE tp:taxon-treatment
  PUBLIC "-//TaxonX//DTD Taxonomic Treatment Publishing DTD v0 20100105//EN" "tax-treatment-NSO.dtd">
<tp:taxon-treatment xmlns:tp="http://www.plazi.org/taxpub"><tp:treatment-meta><mixed-citation publication-type="journal"><person-group><name><surname>Hoeksema</surname><given-names>Bert W.</given-names></name></person-group><article-title>The “<italic>Fungia patella</italic> group” (Scleractinia, Fungiidae) revisited with a description of the mini mushroom coral <italic>Cycloseris boschmai</italic> sp. n.</article-title><source>Zookeys</source><day>17</day><month>1</month><year>2014</year><volume>2014</volume><issue>371</issue><fpage>57</fpage><lpage>84</lpage><pub-id pub-id-type="doi">10.3897/zookeys.371.6677</pub-id></mixed-citation></tp:treatment-meta><tp:nomenclature><label>Genus</label><tp:taxon-name>
                            <tp:taxon-name-part taxon-name-part-type="genus">Cycloseris</tp:taxon-name-part>
                            <object-id xmlns:xlink="http://www.w3.org/1999/xlink" xlink:type="simple">http://species-id.net/wiki/Cycloseris</object-id>
                        </tp:taxon-name><tp:taxon-authority>Milne Edwards &amp; Haime, 1849</tp:taxon-authority></tp:nomenclature><tp:treatment-sec sec-type="Type species"><title>Type species.</title><p><italic><tp:taxon-name>Fungia cyclolites</tp:taxon-name></italic> <xref ref-type="bibr" rid="B74">Lamarck 1816</xref>. Designation by monotypy.</p></tp:treatment-sec><tp:treatment-sec sec-type="Synonymy"><title>Synonymy.</title><p><italic><tp:taxon-name>Cycloseris</tp:taxon-name></italic> <xref ref-type="bibr" rid="B81">Milne Edwards and Haime 1849</xref>: 72; <xref ref-type="bibr" rid="B82">Milne Edwards and Haime 1850</xref>: xlix; <xref ref-type="bibr" rid="B83">Milne Edwards and Haime 1851</xref>: 111–112; <xref ref-type="bibr" rid="B80">Milne Edwards 1860</xref>: 49; <xref ref-type="bibr" rid="B96">Tenison-Woods 1878</xref>: 328; <xref ref-type="bibr" rid="B22">Duncan 1883</xref>: 149–150; <xref ref-type="bibr" rid="B91">Quelch 1886</xref>: 119–120; <xref ref-type="bibr" rid="B26">Gardiner 1899</xref>: 171; <xref ref-type="bibr" rid="B27">Gardiner 1905</xref>: 944; <xref ref-type="bibr" rid="B102">Vaughan and Wells 1943</xref>: 139; <xref ref-type="bibr" rid="B114">Wells 1956</xref>: 388; <xref ref-type="bibr" rid="B115">Wells 1966</xref>: 235–236; <xref ref-type="bibr" rid="B109">Veron and Pichon 1980</xref>: 107–108; <xref ref-type="bibr" rid="B18">Ditlev 1980</xref>: 54; <xref ref-type="bibr" rid="B85">Nemenzo 1981</xref>: 182; <xref ref-type="bibr" rid="B93">Scheer and Pillai 1983</xref>: 74; <xref ref-type="bibr" rid="B86">Nemenzo 1986</xref>: 140; <xref ref-type="bibr" rid="B90">Pillai 1986</xref>: 153; <xref ref-type="bibr" rid="B103">Veron 1986</xref>: 320–321; <xref ref-type="bibr" rid="B14">Chevalier and Beauvais 1987</xref>: 710; <xref ref-type="bibr" rid="B105">Veron 1992</xref>: 123; <xref ref-type="bibr" rid="B106">Veron 1993</xref>: 199; <xref ref-type="bibr" rid="B75">Latypov 1995</xref>: 88; <xref ref-type="bibr" rid="B87">Nishihira and Veron 1995</xref>: 234; <xref ref-type="bibr" rid="B107">Veron 2000</xref>: 236; <xref ref-type="bibr" rid="B94">Suharsono 2004</xref>: 191; <xref ref-type="bibr" rid="B15">Claereboudt 2006</xref>: 187; <xref ref-type="bibr" rid="B76">Latypov 2006</xref>: 178; <xref ref-type="bibr" rid="B95">Suharsono 2008</xref>: 215; <xref ref-type="bibr" rid="B113">Wallace et al. 2009</xref>: 46.</p><!--PageBreak--><p><italic><tp:taxon-name>Diaseris</tp:taxon-name></italic> <xref ref-type="bibr" rid="B81">Milne Edwards and Haime 1849</xref>: 72; <xref ref-type="bibr" rid="B82">Milne Edwards and Haime 1850</xref>: xlix; <xref ref-type="bibr" rid="B83">Milne Edwards and Haime 1851</xref>: 117; <xref ref-type="bibr" rid="B80">Milne Edwards 1860</xref>: 54-55; <xref ref-type="bibr" rid="B22">Duncan 1883</xref>: 150; <xref ref-type="bibr" rid="B27">Gardiner 1905</xref>: 945; <xref ref-type="bibr" rid="B109">Veron and Pichon 1980</xref>: 119-121; <xref ref-type="bibr" rid="B103">Veron 1986</xref>: 326-327; <xref ref-type="bibr" rid="B105">Veron 1992</xref>: 127; <xref ref-type="bibr" rid="B106">Veron 1993</xref>: 205; <xref ref-type="bibr" rid="B75">Latypov 1995</xref>: 95; <xref ref-type="bibr" rid="B87">Nishihira and Veron 1995</xref>: 239; <xref ref-type="bibr" rid="B107">Veron 2000</xref>: 248; <xref ref-type="bibr" rid="B94">Suharsono 2004</xref>: 197; <xref ref-type="bibr" rid="B15">Claereboudt 2006</xref>: 190; <xref ref-type="bibr" rid="B76">Latypov 2006</xref>: 185; <xref ref-type="bibr" rid="B95">Suharsono 2008</xref>: 222. (Type species: <italic><tp:taxon-name>Fungia distorta</tp:taxon-name></italic> Michelin, 1842. Designation by monotypy.</p><p><italic><tp:taxon-name>Fungia (Cycloseris)</tp:taxon-name></italic> – <xref ref-type="bibr" rid="B35">Hoeksema 1989</xref>: 30–31; <xref ref-type="bibr" rid="B60">Hoeksema and Van Ofwegen 2004</xref>.</p></tp:treatment-sec><tp:treatment-sec sec-type="Description"><title>Characters.</title><p>Adult corals either encrusting and polystomatous or free-living and monostomatous (<xref ref-type="bibr" rid="B30">Gittenberger et al. 2011</xref>, <xref ref-type="bibr" rid="B3">Benzoni et al. 2012</xref>). Outline of free-living, unfragmented specimens varying from circular to oval. Juveniles may be hexagonal. Free-living corals may fracture repeatedly into regenerating wedge-shaped pieces (<xref ref-type="bibr" rid="B35">Hoeksema 1989</xref>, <xref ref-type="bibr" rid="B119">Yamashiro et al. 1989</xref>, <xref ref-type="bibr" rid="B116">Yamashiro and Nishihira 1994</xref>, <xref ref-type="bibr" rid="B118">1998</xref>, <xref ref-type="bibr" rid="B61">Hoeksema and Waheed 2011</xref>, <xref ref-type="bibr" rid="B62">2012</xref>). Fragmenting corals may produce extra stomata along fracture lines. Corallum wall without perforations. Septal margins ornamented by fine, sharp dentations. Costae covered by fine spiny protuberances, which may become granular and blunt in large specimens. Tentacles small and usually translucent in extended state.</p></tp:treatment-sec><ref-list><ref id="B74"><mixed-citation xmlns:xlink="http://www.w3.org/1999/xlink" xlink:type="simple"><person-group><name name-style="western"><surname>Lamarck</surname><given-names>JBPA de M de</given-names></name></person-group> (<year>1816</year>) <source>Histoire naturelle des animaux sans vertèbres.</source><volume>Vol. 2</volume>. <publisher-name>Verdier</publisher-name>, <publisher-loc>Paris</publisher-loc>, <lpage>568</lpage> pp.</mixed-citation></ref><ref id="B81"><mixed-citation xmlns:xlink="http://www.w3.org/1999/xlink" xlink:type="simple"><person-group><name name-style="western"><surname>Milne Edwards</surname><given-names>H</given-names></name><name name-style="western"><surname>Haime</surname><given-names>J</given-names></name></person-group> (<year>1849</year>) <article-title>Mémoire sur les polypiers appartenant a la famille des Oculinides, au groupe intermediate des Pseudoastréides et a la famille des Fongides.</article-title><source>Comptes Rendus Hebdomadaires des Séances de l’Académie des Sciences</source><volume>29</volume>: <fpage>67</fpage>-<lpage>73</lpage>.</mixed-citation></ref><ref id="B82"><mixed-citation xmlns:xlink="http://www.w3.org/1999/xlink" xlink:type="simple"><person-group><name name-style="western"><surname>Milne Edwards</surname><given-names>H</given-names></name><name name-style="western"><surname>Haime</surname><given-names>J</given-names></name></person-group> (<year>1850</year>) <source>Classification of polypi. A monograph of the British fossil corals</source><volume>1</volume>. <publisher-name>Palaeontographical Society of London</publisher-name>, <publisher-loc>London</publisher-loc>, <fpage>viii</fpage>-<lpage>lxxxv</lpage>.</mixed-citation></ref><ref id="B83"><mixed-citation xmlns:xlink="http://www.w3.org/1999/xlink" xlink:type="simple"><person-group><name name-style="western"><surname>Milne Edwards</surname><given-names>H</given-names></name><name name-style="western"><surname>Haime</surname><given-names>J</given-names></name></person-group> (<year>1851</year>) <article-title>Recherches sur les polypiers. Mémoire 6. Monographie des Fongides.</article-title><source>Annales des Sciences Naturelles</source>, <series>Zoologie</series>, <volume-series>Series 3</volume-series>, <volume>15</volume>: <fpage>73</fpage>–<lpage>144</lpage>.</mixed-citation></ref><ref id="B80"><mixed-citation xmlns:xlink="http://www.w3.org/1999/xlink" xlink:type="simple"><person-group><name name-style="western"><surname>Milne Edwards</surname><given-names>H</given-names></name></person-group> (<year>1860</year>) <source>Histoire naturelle des coralliaires ou polypes proprement dits 3.</source><publisher-name>Librairie Encyclopédique de Roret</publisher-name>, <publisher-loc>Paris</publisher-loc>, <lpage>560</lpage> pp.</mixed-citation></ref><ref id="B96"><mixed-citation xmlns:xlink="http://www.w3.org/1999/xlink" xlink:type="simple"><person-group><name name-style="western"><surname>Tenison-Woods</surname><given-names>JE</given-names></name></person-group> (<year>1878</year>) <article-title>On the extra tropical corals of Australia.</article-title><source>Proceedings of the Linnean Society of New South Wales</source><volume>2</volume>: <fpage>292</fpage>–<lpage>341</lpage>, <comment>pls. 4–6</comment>.</mixed-citation></ref><ref id="B22"><mixed-citation xmlns:xlink="http://www.w3.org/1999/xlink" xlink:type="simple"><person-group><name name-style="western"><surname>Duncan</surname><given-names>PM</given-names></name></person-group> (<year>1883</year>) <article-title>Observations on the madreporarian family the Fungidae with special reference to the hard structures.</article-title><source>Journal of the Linnean Society of London, Zoology</source><volume>17</volume>: <fpage>137</fpage>–<lpage>163</lpage>, <comment>pls. 5–6</comment>.</mixed-citation></ref><ref id="B91"><mixed-citation xmlns:xlink="http://www.w3.org/1999/xlink" xlink:type="simple"><person-group><name name-style="western"><surname>Quelch</surname><given-names>JJ</given-names></name></person-group> (<year>1886</year>) <article-title>Report on the reef-corals collected by H.M.S. Challenger during the years 1873-76. Report on the Scientific Results of the Voyage of H.M.S. Challenger during the years 1873–79.</article-title><source>Zoology</source><volume>16</volume>(<issue>3</issue>): <fpage>1</fpage>–<lpage>203</lpage>, <comment>pls. 1–12</comment>.</mixed-citation></ref><ref id="B26"><mixed-citation xmlns:xlink="http://www.w3.org/1999/xlink" xlink:type="simple"><person-group><name name-style="western"><surname>Gardiner</surname><given-names>JS</given-names></name></person-group> (<year>1899</year>) <article-title>On the postembryonic development of <italic>Cycloseris</italic>.</article-title> In: <source>A. Willey's, Zoological Results, Zoological Results based on Material from New Britain, New Guinea, Loyalty Islands and Elsewhere</source>, <publisher-loc>Cambridge</publisher-loc><volume>2</volume>: <fpage>171</fpage>–<lpage>180</lpage>, <comment>pls. 19–20</comment>.</mixed-citation></ref><ref id="B27"><mixed-citation xmlns:xlink="http://www.w3.org/1999/xlink" xlink:type="simple"><person-group><name name-style="western"><surname>Gardiner</surname><given-names>JS</given-names></name></person-group> (<year>1905</year>) <chapter-title>Madreporaria III. Fungida IV. Turbinolidae.</chapter-title> In: <source>Fauna and geography of the Maldives and Laccadives Archipelagoes</source>, <publisher-loc>Cambridge</publisher-loc><volume>2</volume>: <fpage>933</fpage>–<lpage>957</lpage>, <comment>pls. 89–93</comment>.</mixed-citation></ref><ref id="B102"><mixed-citation xmlns:xlink="http://www.w3.org/1999/xlink" xlink:type="simple"><person-group><name name-style="western"><surname>Vaughan</surname><given-names>TW</given-names></name><name name-style="western"><surname>Wells</surname><given-names>JW</given-names></name></person-group> (<year>1943</year>) <article-title>Revision of the suborders, families and genera of the Scleractinia.</article-title><source>Special Papers of the Geological Society of America</source><volume>44</volume>: <fpage>1</fpage>-<lpage>363</lpage>.</mixed-citation></ref><ref id="B114"><mixed-citation xmlns:xlink="http://www.w3.org/1999/xlink" xlink:type="simple"><person-group><name name-style="western"><surname>Wells</surname><given-names>JW</given-names></name></person-group> (<year>1956</year>) <article-title>Scleractinia.</article-title> In: <person-group><name name-style="western"><surname>Moore</surname><given-names>RC</given-names></name></person-group> (<role>Ed</role>) <issue-title>Treatise on Invertebrate Paleontology.</issue-title><publisher-name>F. Coelenterata. Geological Society of America</publisher-name> &amp; <publisher-name>University of Kansas Press</publisher-name>, <fpage>328</fpage>-<lpage>440</lpage>.</mixed-citation></ref><ref id="B115"><mixed-citation xmlns:xlink="http://www.w3.org/1999/xlink" xlink:type="simple"><person-group><name name-style="western"><surname>Wells</surname><given-names>JW</given-names></name></person-group> (<year>1966</year>) <article-title>Evolutionary development in the scleractinian family Fungiidae.</article-title> In: <person-group><name name-style="western"><surname>Rees</surname><given-names>WJ</given-names></name></person-group> (<role>Ed</role>) <issue-title>The Cnidaria and their Evolution.</issue-title><source>Symposia of the Zoological Society London</source><volume>16</volume>. <publisher-name>Academic Press</publisher-name>, <publisher-loc>London</publisher-loc>, <fpage>223</fpage>–<lpage>246</lpage>, <comment>pl. 1</comment>.</mixed-citation></ref><ref id="B109"><mixed-citation xmlns:xlink="http://www.w3.org/1999/xlink" xlink:type="simple"><person-group><name name-style="western"><surname>Veron</surname><given-names>JEN</given-names></name><name name-style="western"><surname>Pichon</surname><given-names>M</given-names></name></person-group> (<year>1980</year>) <article-title>Scleractinia of Eastern Australia – Part III. Family Agariciidae, Siderastreidae, Fungiidae, Oculinidae, Merulinidae, Mussidae, Pectinidae, Caryophyllidae, Dendrophylliidae.</article-title><source>Australian Institute of Marine Science Monograph Series</source><volume>4</volume>: <fpage>1</fpage>-<lpage>459</lpage>.</mixed-citation></ref><ref id="B18"><mixed-citation xmlns:xlink="http://www.w3.org/1999/xlink" xlink:type="simple"><person-group><name name-style="western"><surname>Ditlev</surname><given-names>H</given-names></name></person-group> (<year>1980</year>) <source>A Field-guide to the Reef-building Corals of the Indo-Pacific.</source><publisher-name>Backhuys, Rotterdam, and Scandinavian Science press</publisher-name>, <publisher-loc>Klampenborg</publisher-loc>, <lpage>291</lpage> pp.</mixed-citation></ref><ref id="B85"><mixed-citation xmlns:xlink="http://www.w3.org/1999/xlink" xlink:type="simple"><person-group><name name-style="western"><surname>Nemenzo</surname><given-names>F</given-names></name></person-group> (<year>1981</year>) <article-title>Philippine corals.</article-title><source>Guide to the Philippine Flora and Fauna</source><volume>2</volume>: <fpage>1</fpage>-<lpage>320</lpage>.</mixed-citation></ref><ref id="B93"><mixed-citation xmlns:xlink="http://www.w3.org/1999/xlink" xlink:type="simple"><person-group><name name-style="western"><surname>Scheer</surname><given-names>G</given-names></name><name name-style="western"><surname>Pillai</surname><given-names>CSG</given-names></name></person-group> (<year>1983</year>) <article-title>Report on the stony corals from the Red Sea.</article-title><source>Zoologica</source>, <publisher-loc>Stuttgart</publisher-loc><volume>45</volume>(<issue>133</issue>): <fpage>1</fpage>-<lpage>198</lpage>, <comment>pls. 1–41</comment>.</mixed-citation></ref><ref id="B86"><mixed-citation xmlns:xlink="http://www.w3.org/1999/xlink" xlink:type="simple"><person-group><name name-style="western"><surname>Nemenzo</surname><given-names>F</given-names></name></person-group> (<year>1986</year>) <article-title>Corals.</article-title><source>Guide to the Philippine Flora and Fauna</source><volume>5</volume>: <fpage>1</fpage>-<lpage>273</lpage>.</mixed-citation></ref><ref id="B90"><mixed-citation xmlns:xlink="http://www.w3.org/1999/xlink" xlink:type="simple"><person-group><name name-style="western"><surname>Pillai</surname><given-names>CSG</given-names></name></person-group> (<year>1986</year>) <article-title>Recent corals from the south-east coast of India.</article-title> In: <person-group><name name-style="western"><surname>James</surname><given-names>PSBR</given-names></name></person-group> (<role>Ed</role>) <issue-title>Recent Advances in Marine Biology.</issue-title><publisher-name>Today and Tomorrow'S, Printers and Publishers</publisher-name>, <publisher-loc>New Delhi</publisher-loc>, <fpage>107</fpage>-<lpage>198</lpage>.</mixed-citation></ref><ref id="B103"><mixed-citation xmlns:xlink="http://www.w3.org/1999/xlink" xlink:type="simple"><person-group><name name-style="western"><surname>Veron</surname><given-names>JEN</given-names></name></person-group> (<year>1986</year>) <source>Corals of Australia and the Indo-Pacific.</source><publisher-name>Angus &amp; Robertson</publisher-name>, <publisher-loc>North Ryde (N.S.W.)</publisher-loc>, <lpage>644</lpage> pp.</mixed-citation></ref><ref id="B14"><mixed-citation xmlns:xlink="http://www.w3.org/1999/xlink" xlink:type="simple"><person-group><name name-style="western"><surname>Chevalier</surname><given-names>JP</given-names></name><name name-style="western"><surname>Beauvais</surname><given-names>L</given-names></name></person-group> (<year>1987</year>) <article-title>Ordre des Scléractiniaires.</article-title> In: <person-group><name name-style="western"><surname>Grassé</surname><given-names>PP</given-names></name></person-group> (<role>Ed</role>) <issue-title>Traité de Zoologie tome III, fasc.</issue-title><source>3. Masson, Paris</source>: <fpage>679</fpage>-<lpage>753</lpage>.</mixed-citation></ref><ref id="B105"><mixed-citation xmlns:xlink="http://www.w3.org/1999/xlink" xlink:type="simple"><person-group><name name-style="western"><surname>Veron</surname><given-names>JEN</given-names></name></person-group> (<year>1992</year>) <article-title>Hermatypic corals of Japan.</article-title><source>Australian Institute of Marine Science Monograph Series</source><volume>9</volume>: <fpage>1</fpage>-<lpage>234</lpage>.</mixed-citation></ref><ref id="B106"><mixed-citation xmlns:xlink="http://www.w3.org/1999/xlink" xlink:type="simple"><person-group><name name-style="western"><surname>Veron</surname><given-names>JEN</given-names></name></person-group> (<year>1993</year>) <article-title>A biogeographic database of hermatypic corals.</article-title><source>Australian Institute of Marine Science Monograph Series</source><volume>10</volume>: <fpage>1</fpage>-<lpage>433</lpage>.</mixed-citation></ref><ref id="B75"><mixed-citation xmlns:xlink="http://www.w3.org/1999/xlink" xlink:type="simple"><person-group><name name-style="western"><surname>Latypov</surname><given-names>YY</given-names></name></person-group> (<year>1995</year>) <source>Scleractinian corals of Vietnam.</source><chapter-title>Part III. Faviidae, Fungiidae.</chapter-title><publisher-name>Nauka</publisher-name>, <publisher-loc>Moscow</publisher-loc>, <lpage>140</lpage> pp. <comment>[in Russian]</comment></mixed-citation></ref><ref id="B87"><mixed-citation xmlns:xlink="http://www.w3.org/1999/xlink" xlink:type="simple"><person-group><name name-style="western"><surname>Nishihira</surname><given-names>M</given-names></name><name name-style="western"><surname>Veron</surname><given-names>JEN</given-names></name></person-group> (<year>1995</year>) <source>Hermatypic corals of Japan.</source><publisher-name>Kaiyusha Publishers</publisher-name>, <publisher-loc>Tokyo</publisher-loc>, <lpage>439</lpage> pp.</mixed-citation></ref><ref id="B107"><mixed-citation xmlns:xlink="http://www.w3.org/1999/xlink" xlink:type="simple"><person-group><name name-style="western"><surname>Veron</surname><given-names>JEN</given-names></name></person-group> (<year>2000</year>) <source>Corals of the World</source>. <volume>Volume 2</volume>. <publisher-name>Australian Institute of Marine Science</publisher-name>, <publisher-loc>Townsville</publisher-loc>, <lpage>429</lpage> pp.</mixed-citation></ref><ref id="B94"><mixed-citation xmlns:xlink="http://www.w3.org/1999/xlink" xlink:type="simple"><person-group><name name-style="western"><surname>Suharsono</surname></name></person-group> (<year>2004</year>) <source>Jenis-jenis karang di Indonesia.</source><publisher-name>Pusat Penelitian Oseanografi - LIPI</publisher-name>, <publisher-loc>Jakarta</publisher-loc>, <lpage>343</lpage> pp.</mixed-citation></ref><ref id="B15"><mixed-citation xmlns:xlink="http://www.w3.org/1999/xlink" xlink:type="simple"><person-group><name name-style="western"><surname>Claereboudt</surname><given-names>MR</given-names></name></person-group> (<year>2006</year>) <source>Reef corals and coral reefs of the Gulf of Oman.</source><publisher-name>Historical Association of Oman</publisher-name>, <publisher-loc>Oman</publisher-loc>, <lpage>344</lpage> pp.</mixed-citation></ref><ref id="B76"><mixed-citation xmlns:xlink="http://www.w3.org/1999/xlink" xlink:type="simple"><person-group><name name-style="western"><surname>Latypov</surname><given-names>YY</given-names></name></person-group> (<year>2006</year>) <source>The scleractinian corals of Vietnam.</source><comment>Pdf file on CD-ROM</comment>, <publisher-name>Far East Brans Rassian Academy of Sciensce, Institute of Marine Biology</publisher-name>, <publisher-loc>Vladivostok</publisher-loc>, <lpage>405</lpage> pp.</mixed-citation></ref><ref id="B95"><mixed-citation xmlns:xlink="http://www.w3.org/1999/xlink" xlink:type="simple"><person-group><name name-style="western"><surname>Suharsono</surname></name></person-group> (<year>2008</year>) <source>Jenis-jenis karang di Indonesia.</source><publisher-name>LIPI Press</publisher-name>, <publisher-loc>Jakarta</publisher-loc>, <lpage>372</lpage> pp.</mixed-citation></ref><ref id="B113"><mixed-citation xmlns:xlink="http://www.w3.org/1999/xlink" xlink:type="simple"><person-group><name name-style="western"><surname>Wallace</surname><given-names>CC</given-names></name><name name-style="western"><surname>Fellegara</surname><given-names>I</given-names></name><name name-style="western"><surname>Muir</surname><given-names>PR</given-names></name><name name-style="western"><surname>Harrison</surname><given-names>PL</given-names></name></person-group> (<year>2009</year>) <article-title>The Scleractinian Corals of Moreton Bay, Eastern Australia: high latitude, marginal assemblages with increasing species richness.</article-title><source>Memoirs of the Queensland Museum – Nature</source><volume>54</volume>: <fpage>1</fpage>-<lpage>118</lpage>.</mixed-citation></ref><ref id="B35"><mixed-citation xmlns:xlink="http://www.w3.org/1999/xlink" xlink:type="simple"><person-group><name name-style="western"><surname>Hoeksema</surname><given-names>BW</given-names></name></person-group> (<year>1989</year>) <article-title>Taxonomy, phylogeny and biogeography of mushroom corals (Scleractinia: Fungiidae).</article-title><source>Zoologische Verhandelingen</source>, <publisher-loc>Leiden</publisher-loc><volume>254</volume>: <fpage>1</fpage>-<lpage>295</lpage>.</mixed-citation></ref><ref id="B60"><mixed-citation xmlns:xlink="http://www.w3.org/1999/xlink" xlink:type="simple"><person-group><name name-style="western"><surname>Hoeksema</surname><given-names>BW</given-names></name><name name-style="western"><surname>Van Ofwegen</surname><given-names>LP</given-names></name></person-group> (<year>2004</year>) <article-title>Indo-Malayan reef corals: a generic overview.</article-title><source>World Biodiversity Database</source>, <series>CD-ROM Series</series>, <publisher-name>ETI</publisher-name>, <publisher-loc>Amsterdam</publisher-loc>.</mixed-citation></ref><ref id="B30"><mixed-citation xmlns:xlink="http://www.w3.org/1999/xlink" xlink:type="simple"><person-group><name name-style="western"><surname>Gittenberger</surname><given-names>A</given-names></name><name name-style="western"><surname>Gittenberger</surname><given-names>E</given-names></name></person-group> (<year>2011</year>) <article-title>Cryptic, adaptive radiation of parasitic snails: sibling species of Leptoconchus (Gastropoda: Coralliophilidae) in corals.</article-title><source>Organisms, Diversity and Evolution</source><volume>11</volume>: <fpage>21</fpage>-<lpage>41</lpage>. doi: <ext-link ext-link-type="uri" xlink:href="http://dx.doi.org/10.1007/s13127-011-0039-1" xlink:type="simple">10.1007/s13127-011-0039-1</ext-link></mixed-citation></ref><ref id="B3"><mixed-citation xmlns:xlink="http://www.w3.org/1999/xlink" xlink:type="simple"><person-group><name name-style="western"><surname>Benzoni</surname><given-names>F</given-names></name><name name-style="western"><surname>Arrigoni</surname><given-names>R</given-names></name><name name-style="western"><surname>Stefani</surname><given-names>F</given-names></name><name name-style="western"><surname>Reijnen</surname><given-names>BT</given-names></name><name name-style="western"><surname>Montano</surname><given-names>S</given-names></name><name name-style="western"><surname>Hoeksema</surname><given-names>BW</given-names></name></person-group> (<year>2012</year>) <article-title>Phylogenetic position and taxonomy of <italic>Cycloseris explanulata</italic> and <italic>C. wellsi</italic> (Scleractinia: Fungiidae): lost mushroom corals find their way home.</article-title><source>Contributions to Zoology</source><volume>81</volume>: <fpage>125</fpage>-<lpage>146</lpage>.</mixed-citation></ref><ref id="B119"><mixed-citation xmlns:xlink="http://www.w3.org/1999/xlink" xlink:type="simple"><person-group><name name-style="western"><surname>Yamashiro</surname><given-names>H</given-names></name><name name-style="western"><surname>Hidaka</surname><given-names>M</given-names></name><name name-style="western"><surname>Nishihira</surname><given-names>M</given-names></name><name name-style="western"><surname>Poung-In</surname><given-names>S</given-names></name></person-group> (<year>1989</year>) <article-title>Morphological studies on skeletons of <italic>Diaseris fragilis</italic>, a free-living coral which reproduces asexually by natural autotomy.</article-title><source>Galaxea</source><volume>8</volume>: <fpage>283</fpage>-<lpage>294</lpage>.</mixed-citation></ref><ref id="B116"><mixed-citation xmlns:xlink="http://www.w3.org/1999/xlink" xlink:type="simple"><person-group><name name-style="western"><surname>Yamashiro</surname><given-names>H</given-names></name><name name-style="western"><surname>Nishihira</surname><given-names>M</given-names></name></person-group> (<year>1994</year>) <article-title>Radial skeletal dissolution to promote vegetative reproduction in a solitary coral <italic>Diaseris distorta</italic>.</article-title><source>Experientia</source><volume>50</volume>: <fpage>497</fpage>-<lpage>498</lpage>. doi: <ext-link ext-link-type="uri" xlink:href="http://dx.doi.org/10.1007/BF01920756" xlink:type="simple">10.1007/BF01920756</ext-link></mixed-citation></ref><ref id="B118"><mixed-citation xmlns:xlink="http://www.w3.org/1999/xlink" xlink:type="simple"><person-group><name name-style="western"><surname>Yamashiro</surname><given-names>H</given-names></name><name name-style="western"><surname>Nishihira</surname><given-names>M</given-names></name></person-group> (<year>1998</year>) <article-title>Experimental study of growth and asexual reproduction in <italic>Diaseris distorta</italic> (Michelin, 1843), a free-living fungiid coral.</article-title><source>Journal of Experimental Marine Biology and Ecology</source><volume>225</volume>: <fpage>253</fpage>-<lpage>267</lpage>. doi: <ext-link ext-link-type="uri" xlink:href="http://dx.doi.org/10.1016/S0022-0981(97)00229-3" xlink:type="simple">10.1016/S0022-0981(97)00229-3</ext-link></mixed-citation></ref><ref id="B61"><mixed-citation xmlns:xlink="http://www.w3.org/1999/xlink" xlink:type="simple"><person-group><name name-style="western"><surname>Hoeksema</surname><given-names>BW</given-names></name><name name-style="western"><surname>Waheed</surname><given-names>Z</given-names></name></person-group> (<year>2011</year>) <article-title>Initial phase of autotomy in fragmenting <italic>Cycloseris</italic> corals at Semporna, eastern Sabah, Malaysia.</article-title><source>Coral Reefs</source><volume>30</volume>: <elocation-id>1087</elocation-id>. doi: <ext-link ext-link-type="uri" xlink:href="http://dx.doi.org/10.1007/s00338-011-0807-6" xlink:type="simple">10.1007/s00338-011-0807-6</ext-link></mixed-citation></ref><ref id="B62"><mixed-citation xmlns:xlink="http://www.w3.org/1999/xlink" xlink:type="simple"><person-group><name name-style="western"><surname>Hoeksema</surname><given-names>BW</given-names></name><name name-style="western"><surname>Waheed</surname><given-names>Z</given-names></name></person-group> (<year>2012</year>) <article-title>Onset of autotomy in an attached <italic>Cycloseris</italic> coral.</article-title><source>Galaxea Journal of Coral Reef Studies</source><volume>14</volume>: <fpage>25</fpage>-<lpage>26</lpage>. doi: <ext-link ext-link-type="uri" xlink:href="http://dx.doi.org/10.3755/galaxea.14.25" xlink:type="simple">10.3755/galaxea.14.25</ext-link></mixed-citation></ref></ref-list></tp:taxon-treatment>
