# Supplementary material for: The “Fungia patella group” (Scleractinia, Fungiidae) revisited with a description of the mini mushroom coral Cycloseris boschmai sp. n
Source: Zookeys. 2014 Jan 17;(371):57–84. doi: 10.3897/zookeys.371.6677 (PMC3909799; doi:10.3897/zookeys.371.6677)
Supplement: XML Treatment for Cycloseris boschmai [file zookeys.371.6677-treatment2.xml]

<!DOCTYPE tp:taxon-treatment
  PUBLIC "-//TaxonX//DTD Taxonomic Treatment Publishing DTD v0 20100105//EN" "tax-treatment-NSO.dtd">
<tp:taxon-treatment xmlns:tp="http://www.plazi.org/taxpub"><tp:treatment-meta><mixed-citation publication-type="journal"><person-group><name><surname>Hoeksema</surname><given-names>Bert W.</given-names></name></person-group><article-title>The “<italic>Fungia patella</italic> group” (Scleractinia, Fungiidae) revisited with a description of the mini mushroom coral <italic>Cycloseris boschmai</italic> sp. n.</article-title><source>Zookeys</source><day>17</day><month>1</month><year>2014</year><volume>2014</volume><issue>371</issue><fpage>57</fpage><lpage>84</lpage><pub-id pub-id-type="doi">10.3897/zookeys.371.6677</pub-id></mixed-citation></tp:treatment-meta><tp:nomenclature><tp:taxon-name>
                            <tp:taxon-name-part taxon-name-part-type="genus">Cycloseris</tp:taxon-name-part>
                            <tp:taxon-name-part taxon-name-part-type="species">boschmai</tp:taxon-name-part>
                            <object-id xmlns:xlink="http://www.w3.org/1999/xlink" content-type="zoobank" xlink:type="simple">http://zoobank.org/8FA4CA99-7074-4425-A7ED-D051D6AB3311</object-id>
                            <object-id xmlns:xlink="http://www.w3.org/1999/xlink" xlink:type="simple">http://species-id.net/wiki/Cycloseris_boschmai</object-id>
                        </tp:taxon-name><tp:taxon-status xmlns:xlink="http://www.w3.org/1999/xlink" xlink:type="simple">sp. n.</tp:taxon-status><xref ref-type="fig" rid="F3">Figures 3</xref><xref ref-type="fig" rid="F13">–13</xref><tp:nomenclature-citation-list><tp:nomenclature-citation><tp:taxon-name>Fungia marginata</tp:taxon-name><comment> (partim) Boschma 1923: 141–142; 1925: 199–202.</comment></tp:nomenclature-citation><tp:nomenclature-citation><tp:taxon-name>Fungia (Cycloseris) costulata</tp:taxon-name><comment> (partim) – <xref ref-type="bibr" rid="B35">Hoeksema 1989</xref>: 64–69.</comment></tp:nomenclature-citation><tp:nomenclature-citation><tp:taxon-name>Fungia (Cycloseris)</tp:taxon-name><comment> spec. – <xref ref-type="bibr" rid="B42">Hoeksema et al. 2004</xref>: 15; <xref ref-type="bibr" rid="B44">Hoeksema 2008</xref>: 11–12; 2010: 24–25.</comment></tp:nomenclature-citation><tp:nomenclature-citation><tp:taxon-name>Cycloseris</tp:taxon-name><comment> sp. 1 – <xref ref-type="bibr" rid="B30">Gittenberger et al. 2011</xref>: 117; <xref ref-type="bibr" rid="B47">Hoeksema 2012a</xref>: 188.</comment></tp:nomenclature-citation><tp:nomenclature-citation><tp:taxon-name>Cycloseris</tp:taxon-name><comment> sp. – <xref ref-type="bibr" rid="B52">Hoeksema et al. 2012</xref>: 652.</comment></tp:nomenclature-citation><tp:nomenclature-citation><tp:taxon-name>Cycloseris</tp:taxon-name><comment> spec. – <xref ref-type="bibr" rid="B111">Waheed and Hoeksema 2013</xref>: 41.</comment></tp:nomenclature-citation></tp:nomenclature-citation-list></tp:nomenclature><tp:treatment-sec sec-type="Type material"><title>Type material.</title><p>Type specimens of <italic><tp:taxon-name>Cycloseris boschmai</tp:taxon-name></italic> from Banda, Moluccas, Indonesia (Danish Exp. to the Kei Islands, 1922), previously identified as <italic><tp:taxon-name>Fungia marginata</tp:taxon-name></italic> by <xref ref-type="bibr" rid="B10">Boschma 1925</xref>). <bold>Holotype:</bold> RMNH Coel. 8333 (1 dry specimen: 28 mm; <xref ref-type="fig" rid="F3">Figure 3</xref>), Banda, 1922. <bold>Paratypes:</bold> RMNH Coel. 8334 (1 dry specimen: 29 mm), Banda, Lontor, 12.vi.1922; RMNH Coel. 8335 (5 dry specimens: 20-30 mm), Banda, off Lontor, 10-20 m depth, <named-content xmlns:xlink="http://www.w3.org/1999/xlink" content-type="dwc:verbatimCoordinates" xlink:type="simple">4°33'S, 129°52'E</named-content>, 1922.</p><fig id="F3" position="float" orientation="portrait"><label>Figure 3.</label><caption><p>Holotype of <italic><tp:taxon-name>Cycloseris boschmai</tp:taxon-name></italic> sp. n. (RMNH Coel. 8333). Indonesia, Banda, Danish Exp. to the Kei Islands, 1922. <bold>a</bold> Upper side <bold>b</bold> Lower side. Scale bar: 0.5 cm.</p></caption><graphic xmlns:xlink="http://www.w3.org/1999/xlink" xlink:href="ZooKeys-371-057-g003.jpg" position="float" orientation="portrait" xlink:type="simple"/></fig></tp:treatment-sec><tp:treatment-sec sec-type="Other material: Indonesia"><title>Other material: Indonesia.</title><p><bold>Bali:</bold> RMNH Coel. 40146 (2 dry specimens: 25, 31 mm), NE Bali, Tulamben, 3-5m, <named-content xmlns:xlink="http://www.w3.org/1999/xlink" content-type="dwc:verbatimCoordinates" xlink:type="simple">08°16'36"S, 115°35'37"E</named-content>, Bali Lombok Strait Exp. Sta. BAL.20, 09.iv.2001, coll. BWH; RMNH Coel. 40147 (1 dry specimen: 18 mm), NE Bali, Tulamben, 5m depth, <named-content xmlns:xlink="http://www.w3.org/1999/xlink" content-type="dwc:verbatimCoordinates" xlink:type="simple">08°16'26"S, 115°35'28"E</named-content>, Bali Lombok Strait Exp. Sta. BAL.21, 11.iv.2001, coll. BWH. <bold>Nusa Tenggara Timur (Lesser Sunda Islands):</bold> RMNH Coel. 21471 (1 dry specimen: 38 mm), NE Komodo, S Gili Lawa Laut, <named-content xmlns:xlink="http://www.w3.org/1999/xlink" content-type="dwc:verbatimCoordinates" xlink:type="simple">08°27'00"S, 119°34'24"E</named-content>, Snellius-II Exp. Sta. 4.253, 27.x.1984, <!--PageBreak-->coll. BWH; RMNH Coel. 40145 (4 dry specimens: 24–32 mm), SE Komodo, N side bay S of Tanjung Lohnamu, <named-content xmlns:xlink="http://www.w3.org/1999/xlink" content-type="dwc:verbatimCoordinates" xlink:type="simple">08°38'19"S, 119°28'45’’ E</named-content>, TNC Komodo Rapid Ecological Assessment Sta. KOM.16, coll. BWH; RMNH Coel. 31190 (1 dry specimens: 32 mm), N Sumbawa, Bay of Sanggar, <named-content xmlns:xlink="http://www.w3.org/1999/xlink" content-type="dwc:verbatimCoordinates" xlink:type="simple">08°19'36"S, 118°15'12"E</named-content>, Snellius-II Exp. Sta. 4.132, 30.x.1984, coll. BWH. <bold>South Sulawesi.</bold> RMNH Coel. 31188 (1 dry specimen: 31 mm), Spermonde Archipelago, N Bone Tambung Island, <named-content xmlns:xlink="http://www.w3.org/1999/xlink" content-type="dwc:verbatimCoordinates" xlink:type="simple">05°01'50"S, 119°16'25"E</named-content>, 13.vi.1986, coll. BWH; RMNH Coel. 31189 (5 dry specimens: 29–50 mm), Spermonde Archipelago, W Kudingareng Keke I., 9–18 m depth, <named-content xmlns:xlink="http://www.w3.org/1999/xlink" content-type="dwc:verbatimCoordinates" xlink:type="simple">05°06'30"S, 119°17'04"E</named-content>, 6.xii.1984, coll. BWH; RMNH Coel. 31192 <!--PageBreak-->(5 dry specimens: 17–31 mm), SW Selayer I., NW Bahuluang I., <named-content xmlns:xlink="http://www.w3.org/1999/xlink" content-type="dwc:verbatimCoordinates" xlink:type="simple">06°28'00"S, 120°25'30"E</named-content>, Snellius-II Exp. Sta. 4.202, 10.x.1984, coll. BWH; RMNH Coel. 31191 (3 dry specimens: 35–37 mm), NE Taka Bone Rate, E Tarupa Besar, <named-content xmlns:xlink="http://www.w3.org/1999/xlink" content-type="dwc:verbatimCoordinates" xlink:type="simple">06°28'S, 121°08'E</named-content>, Snellius-II Exp. Sta. 4.140, 25.ix.1984, coll. BWH. <bold>Central Sulawesi, Tomini Bay, Togian Islands:</bold> RMNH Coel. 24278 (2 dry specimens: 34, 39 mm), S Talatakoh I., <named-content xmlns:xlink="http://www.w3.org/1999/xlink" content-type="dwc:verbatimCoordinates" xlink:type="simple">00°26'34"S, 122°06'07"E</named-content>, Tethyana Exp. Sta. 10, 21.ix.1999, coll. BWH; RMNH Coel. 24291 (1 dry specimen: 48 mm), S Togian I., <named-content xmlns:xlink="http://www.w3.org/1999/xlink" content-type="dwc:verbatimCoordinates" xlink:type="simple">00°20'10"S, 121°59'00"E</named-content>, Tethyana Exp. Sta. 14, 23/24.ix.1999, coll. BWH; RMNH Coel. 24706 (5 dry specimens: 30-42 mm), S Batudaka I., <named-content xmlns:xlink="http://www.w3.org/1999/xlink" content-type="dwc:verbatimCoordinates" xlink:type="simple">00°35'25"S, 121°41'38"E</named-content>, Tethyana Exp. Sta. 15, 24.ix.1999, coll. BWH; RMNH Coel. 31193 (7 dry specimens: 29-50 mm), S Waleabahi I., <named-content xmlns:xlink="http://www.w3.org/1999/xlink" content-type="dwc:verbatimCoordinates" xlink:type="simple">00°26'16"S, 122°15'16"E</named-content>, Tethyana Exp. Sta. 8, 19.ix.1999, coll. BWH. <bold>North Sulawesi:</bold> RMNH Coel. 40156 (4 dry specimens; 36-40 mm), Lembeh Strait, Tanjung Mawali, 14 m depth, <named-content xmlns:xlink="http://www.w3.org/1999/xlink" content-type="dwc:verbatimCoordinates" xlink:type="simple">01°26'36"N, 125°13'46"E</named-content>, Lembeh Strait Exp. Sta. LEM.04, 31.i.2012, coll. BWH. <bold>SE Sulawesi, Tukang Besi Islands (Wakatobi):</bold> RMNH Coel. 40143 (1 dry specimen: 12 mm), NW Tomia, <named-content xmlns:xlink="http://www.w3.org/1999/xlink" content-type="dwc:verbatimCoordinates" xlink:type="simple">05°43'59"S, 123°53'35"E</named-content>, TNC-WWF Wakatobi Rapid Ecological Assessment Sta. WAK.25, 13.v.2003, coll. BWH; RMNH Coel. 40144 (1 dry specimen: 40 mm), SW Karang Kaledupa, lagoon, <named-content xmlns:xlink="http://www.w3.org/1999/xlink" content-type="dwc:verbatimCoordinates" xlink:type="simple">05°51'46"S, 123°43'17"E</named-content>, TNC-WWF Wakatobi Rapid Ecological Assessment Sta. WAK.28, 14.v.2003, coll. BWH. <bold>Moluccas:</bold> RMNH Coel. 33586 (2 dry specimens: 47, 58 mm), Ambon, N coast near Morela, <named-content xmlns:xlink="http://www.w3.org/1999/xlink" content-type="dwc:verbatimCoordinates" xlink:type="simple">03°33'S, 128°12'E</named-content>, Fauna Malesiana Maluku Exp. Sta. MAL.12, 13.xi.2002, coll. BWH; <bold>Northern Moluccas:</bold> RMNH Coel. 8286 (10 dry specimens, some with buds, 32-50 mm, previously identified as <!--PageBreak--><!--PageBreak--><italic><tp:taxon-name>Fungia marginata</tp:taxon-name></italic>), Banda, off Lontor, to 13 m depth, <named-content xmlns:xlink="http://www.w3.org/1999/xlink" content-type="dwc:verbatimCoordinates" xlink:type="simple">4°33'S, 129°52'E</named-content>, Danish Exp. to the Kei Islands, 15.vi.1922; UZMK (5 specimens in ethanol, 13-40 mm, previously identified as <italic><tp:taxon-name>Fungia marginata</tp:taxon-name></italic>), Gunung Api, 20-25 m depth, Danish Exp. to the Kei Islands,13.vi.1922; UZMK (9 specimens in ethanol, 26-50 mm, previously identified as <italic><tp:taxon-name>Fungia marginata</tp:taxon-name></italic>), Lontor, 13 m depth, Danish Exp. to the Kei Islands, 15.vi.1922; RMNH Coel. 40096 (1 dry specimen: 29 mm), Halmahera, East coast Teluk Dodinga, Karang Galiasa, <named-content xmlns:xlink="http://www.w3.org/1999/xlink" content-type="dwc:verbatimCoordinates" xlink:type="simple">00°50'46"N, 127°35'07"E</named-content>, Ternate Exp. Sta. TER.38, 14.xi.2009, coll. BWH; RMNH Coel. 40102 (1 dry specimen: 34 mm), Hiri I., Tanjung Ngafauda, <named-content xmlns:xlink="http://www.w3.org/1999/xlink" content-type="dwc:verbatimCoordinates" xlink:type="simple">00°54'38"N, 127°19'03"E</named-content>, Ternate Exp. Sta. TER.14, 16 m depth, 31.x.2009, coll. BWH; RMNH Coel. 40103 (1 dry specimen: 30 mm), Ternate, Sulamadaha I., <named-content xmlns:xlink="http://www.w3.org/1999/xlink" content-type="dwc:verbatimCoordinates" xlink:type="simple">00°52'04"N, 127°19'33"E</named-content>, Ternate Exp. Sta. TER.22, 18 m depth, 6.xi.2009, coll. BWH; RMNH Coel. 40104 (1 dry specimen: 19 mm), Ternate, Dufadufa, Benteng Toloko, <named-content xmlns:xlink="http://www.w3.org/1999/xlink" content-type="dwc:verbatimCoordinates" xlink:type="simple">00°48'49"N, 127°23'22"E</named-content>, Ternate Exp. Sta. TER.24, 8 m depth, 7.xi.2009, coll. BWH; RMNH Coel. 40105 (1 dry specimen: 31 mm), Halmahera, W Pasir Lamo, <named-content xmlns:xlink="http://www.w3.org/1999/xlink" content-type="dwc:verbatimCoordinates" xlink:type="simple">00°53'21"N, 127°27'34"E</named-content>, Ternate Exp. Sta. TER.26, 8.xi.2009, coll. BWH; RMNH Coel. 40106 (1 dry specimen: 48 mm), Tidore, north Pilongga, <named-content xmlns:xlink="http://www.w3.org/1999/xlink" content-type="dwc:verbatimCoordinates" xlink:type="simple">00°42'50"N, 127°28'45"E</named-content>, Ternate Exp. Sta. TER.34, 12 m depth, 12.xi.2009, coll. BWH; RMNH Coel. 40173 (1 dry specimen: 29 mm), Ternate, Tanjung Tabam, <named-content xmlns:xlink="http://www.w3.org/1999/xlink" content-type="dwc:verbatimCoordinates" xlink:type="simple">00°50'05"N, 127°23'10"E</named-content>, Ternate Exp. Sta. TER.12, 11 m depth, 30.x.2009, coll. BWH; RMNH Coel. 40174 (1 dry specimen: 17 mm), Ternate, outside harbor to the east, <named-content xmlns:xlink="http://www.w3.org/1999/xlink" content-type="dwc:verbatimCoordinates" xlink:type="simple">00°46'55"N, 127°30'20"E</named-content>, Ternate Exp. Sta. TER.25, 8 m depth, 7.xi.2009, coll. BWH. <bold>East Kalimantan, Berau Islands:</bold> RMNH Coel. 31922 (1 dry specimen: 19 mm), W Derawan I., 7 m depth, <named-content xmlns:xlink="http://www.w3.org/1999/xlink" content-type="dwc:verbatimCoordinates" xlink:type="simple">02°16'53"N, 118°13'39"E</named-content>, East Kalimantan Berau Exp. Sta. BER.02, 4.x.2003, coll. BWH; RMNH Coel. 31923 (1 dry specimen: 15 mm), Berau Delta, Lighthouse-2 Reef, 6 m depth, <named-content xmlns:xlink="http://www.w3.org/1999/xlink" content-type="dwc:verbatimCoordinates" xlink:type="simple">02°09'34"N, 118°10'11"E</named-content>, East Kalimantan Berau Exp. Sta. BER.05, 5.x.2003, coll. BWH; RMNH Coel. 31924 (2 dry specimen: 22, 31 mm), Samama I., 8 m depth, <named-content xmlns:xlink="http://www.w3.org/1999/xlink" content-type="dwc:verbatimCoordinates" xlink:type="simple">02°07'32"N, 118°20'10"E</named-content>, East Kalimantan Berau Exp. Sta. BER.10, 7.x.2003, coll. BWH; RMNH Coel. 31925 (1 dry specimen: 42 mm), NE Kakaban I., 14 m depth, 02°08'53’’ 118°32'32"E, East Kalimantan Berau Exp. Sta. BER.49, 28.x.2003, coll. BWH; RMNH Coel. 40149 (1 dry specimen: 14 mm), S of Samama I., NE Buliulin I., 14 m depth, <named-content xmlns:xlink="http://www.w3.org/1999/xlink" content-type="dwc:verbatimCoordinates" xlink:type="simple">02°07'07"N, 118°20'32"E</named-content>, East Kalimantan Berau Exp. Sta. BER.26, 15.x.2003, coll. BWH; RMNH Coel. 40153 (1 dry specimen: 46 mm), N Maratua I., near entrance lagoon, 9 m depth, <named-content xmlns:xlink="http://www.w3.org/1999/xlink" content-type="dwc:verbatimCoordinates" xlink:type="simple">02°14'53"N, 118°37'36"E</named-content>, East Kalimantan Berau Exp. Sta. BER.29, 17.x.2003, coll. BWH; RMNH Coel. 40154 (1 dry specimen: 21 mm), S Derawan I., 13 m, <named-content xmlns:xlink="http://www.w3.org/1999/xlink" content-type="dwc:verbatimCoordinates" xlink:type="simple">02°15'04"N, 118°15'04"E</named-content>, East Kalimantan Berau Exp. Sta. BER.04a, 18.x.2003, coll. BWH; RMNH Coel. 40155 (1 dry specimen: 50 mm), E Sangalaki I., Lighthouse, 12 m depth, <named-content xmlns:xlink="http://www.w3.org/1999/xlink" content-type="dwc:verbatimCoordinates" xlink:type="simple">02°04'54"N, 118°24'30"E</named-content>, East Kalimantan Berau Exp. Sta. BER.22, 14.x.2003, coll. BWH. <bold>West Papua, Raja Ampat Islands:</bold> RMNH Coel. 40140 (1 dry specimen: 30 mm), S. Mansuar (Sawandarik village), <named-content xmlns:xlink="http://www.w3.org/1999/xlink" content-type="dwc:verbatimCoordinates" xlink:type="simple">00°35'26"S, 130°36'12"E</named-content>, Raja Ampat Exp. Sta. RAJ.06, 20.xi.2007, coll. BWH; RMNH Coel. 40141 (1 dry specimen: 33 mm), Yeffam I., E Penemu I., 8 m depth, <named-content xmlns:xlink="http://www.w3.org/1999/xlink" content-type="dwc:verbatimCoordinates" xlink:type="simple">00°35'20"S, 130°17'06"E</named-content>, Raja Ampat Exp. Sta. RAJ.66, 13.xii.2007, coll. BWH. <bold>Malaysia, Sabah, northern Borneo:</bold> RMNH Coel. 33545 (1 dry specimen: 20 mm), W Sabah, Gaya Islands off Kota Kinabalu, W Sapi I., <named-content xmlns:xlink="http://www.w3.org/1999/xlink" content-type="dwc:verbatimCoordinates" xlink:type="simple">06°00'26"N, 116°00'13"E</named-content>, 28.vii.2005, coll. BWH. <bold>Layang-Layang:</bold> RMNH Coel. 40095 (2 dry specimens: 18 mm attached, 37 mm free-living), Easternmost point, Sta. LAC.14, 15-25 m depth, <named-content xmlns:xlink="http://www.w3.org/1999/xlink" content-type="dwc:verbatimCoordinates" xlink:type="simple">07°22'34"N, 113°51'15"E</named-content>, 28.iii.2013, coll. BWH. <bold>Philippines:</bold> RMNH Coel. 24908 (2 dry specimens: 20, 32 mm), Cebu Strait, West of Bohol, NW Cabilao I., <named-content xmlns:xlink="http://www.w3.org/1999/xlink" content-type="dwc:verbatimCoordinates" xlink:type="simple">09°53'20"N, 123°45'53"E</named-content>, 2.x.1999, coll. BWH. <bold>Palau:</bold> RMNH Coel. 40225 (1 dry specimen), SE off Garreru I., S Goraklbad Passage, <named-content xmlns:xlink="http://www.w3.org/1999/xlink" content-type="dwc:verbatimCoordinates" xlink:type="simple">07°19'15"N, 134°35'50"E</named-content>, 29.vii.2002, coll BWH.</p><!--PageBreak--></tp:treatment-sec><tp:treatment-sec sec-type="Description"><title>Characters.</title><p>(<xref ref-type="fig" rid="F3">Figures 3</xref>–<xref ref-type="fig" rid="F13">13</xref>) The diameter of the examined specimens ranges between 12 and 50 mm. Corals mostly flat, moderately thick and robust. Adult animals unattached and monostomatous with septa-costae extending outside the circular to slightly oval corallum outline. Juvenile specimens vary from round to slightly hexagonal. <!--PageBreak-->Wedge-shaped, regenerating fragments not known. The length of the fossa, measured at its bottom, is 1/9 to 1/6 of the corallum length. The columella is formed by a mingled mass of tightly to loosely packed trabeculae. Septa densely packed and straight, unequal in thickness and height. The relatively thick and high septa of lower orders are solid; they are flanked by perforated septa of higher orders. Tentacular lobes absent. Septal margins are finely ornamented with sharp and granular dentations. Their number varies <!--PageBreak-->from 20 to 70 per cm. Septal sides are densely covered by fine granulations, which are irregularly dispersed or arranged in rows perpendicular to the septal margin. Compound synapticulae (fulturae) connecting the septa laterally cannot easily be distinguished because of tight septal arrangement. The solid corallum wall is granulated and may show a detachment scar. The lower side varies from flat to slightly convex. Costae unequal in size, straight and prominent near the corallum margin but less distinct at the centre. Corallum margin may be slightly undulating because of enlarged lower order costae. Costae ornamented with fine granular or acute spines. Their number varies from 15 to 80 per cm. Some individuals have small buds over their surface, especially in the proximity of the corallum margin (<xref ref-type="fig" rid="F10">Figure 10</xref>). Attached juveniles (anthocaulus stage) are rare (<xref ref-type="fig" rid="F11">Figure 11</xref>). The color of the living animal is variable with hues of red or green (<xref ref-type="fig" rid="F11">Figures 11</xref>–<xref ref-type="fig" rid="F13">13</xref>). Tentacles small and transparent with white acrospheres at their tips (<xref ref-type="fig" rid="F13">Figure 13</xref>).</p><fig id="F4" position="float" orientation="portrait"><label>Figure 4.</label><caption><p>Specimen of <italic><tp:taxon-name>Cycloseris boschmai</tp:taxon-name></italic> sp. n. (RMNH Coel. 21471). Indonesia, NE Komodo, S Gili Lawa Laut, Snellius-II Exp. Sta. 4.253, 27 October 1984. <bold>a</bold> Upper side <bold>b</bold> Lower side. Scale bar: 0.5 cm.</p></caption><graphic xmlns:xlink="http://www.w3.org/1999/xlink" xlink:href="ZooKeys-371-057-g004.jpg" position="float" orientation="portrait" xlink:type="simple"/></fig><fig id="F5" position="float" orientation="portrait"><label>Figure 5.</label><caption><p>Specimen of <italic><tp:taxon-name>Cycloseris boschmai</tp:taxon-name></italic> sp. n. (RMNH Coel. 31190). Indonesia, N Sumbawa, Bay of Sanggar, Snellius-II Exp. Sta. 4.132, 30 October 1984 <bold>a</bold> Upper side <bold>b</bold> Lower side. Scale bar: 0.5 cm.</p></caption><graphic xmlns:xlink="http://www.w3.org/1999/xlink" xlink:href="ZooKeys-371-057-g005.jpg" position="float" orientation="portrait" xlink:type="simple"/></fig><fig id="F6" position="float" orientation="portrait"><label>Figure 6.</label><caption><p>Specimen of <italic><tp:taxon-name>Cycloseris boschmai</tp:taxon-name></italic> sp. n. (RMNH Coel. 31188). Indonesia, South Sulawesi, Spermonde Archipelago, north side of Bone Tambung Island, 13 June 1986. <bold>a</bold> Upper side <bold>b</bold> Lower side. Scale bar: 0.5 cm.</p></caption><graphic xmlns:xlink="http://www.w3.org/1999/xlink" xlink:href="ZooKeys-371-057-g006.jpg" position="float" orientation="portrait" xlink:type="simple"/></fig><fig id="F7" position="float" orientation="portrait"><label>Figure 7.</label><caption><p>Specimen of <italic><tp:taxon-name>Cycloseris boschmai</tp:taxon-name></italic> sp. n. (RMNH Coel. 24291). Indonesia, Central Sulawesi, Togian Islands, S Togian I., Tethyana Exp. Sta. 14, 23/24 September 1999 <bold>a</bold> Upper side <bold>b</bold> Lower side. Scale bar: 0.5 cm.</p></caption><graphic xmlns:xlink="http://www.w3.org/1999/xlink" xlink:href="ZooKeys-371-057-g007.jpg" position="float" orientation="portrait" xlink:type="simple"/></fig><fig id="F8" position="float" orientation="portrait"><label>Figure 8.</label><caption><p>Specimens of <italic><tp:taxon-name>Cycloseris boschmai</tp:taxon-name></italic> sp. n. (RMNH Coel. 31193). Indonesia, Central Sulawesi, Togian Islands, S Waleabahi I., Tethyana Exp. Sta. 8, 19 September 1999 <bold>a</bold> Upper side <bold>b</bold> Lower side. Scale bar: 0.5 cm.</p></caption><graphic xmlns:xlink="http://www.w3.org/1999/xlink" xlink:href="ZooKeys-371-057-g008.jpg" position="float" orientation="portrait" xlink:type="simple"/></fig><fig id="F9" position="float" orientation="portrait"><label>Figure 9.</label><caption><p>Two specimens of <italic><tp:taxon-name>Cycloseris boschmai</tp:taxon-name></italic> sp. n. (RMNH Coel. 24278). Indonesia, Central Sulawesi, Togian Islands, S Talatakoh I., Tethyana Exp. Sta. 10, 21 September 1999. Scale bar: 0.5 cm.</p></caption><graphic xmlns:xlink="http://www.w3.org/1999/xlink" xlink:href="ZooKeys-371-057-g009.jpg" position="float" orientation="portrait" xlink:type="simple"/></fig><fig id="F10" position="float" orientation="portrait"><label>Figure 10.</label><caption><p>Two specimens of <italic><tp:taxon-name>Cycloseris boschmai</tp:taxon-name></italic> sp. n. (RMNH Coel. 8286) with marginal buds and sand in the mouths. Indonesia, Banda, off Lontor, Danish Exp. to the Kei Islands, 15 June 1922.</p></caption><graphic xmlns:xlink="http://www.w3.org/1999/xlink" xlink:href="ZooKeys-371-057-g010.jpg" position="float" orientation="portrait" xlink:type="simple"/></fig><fig id="F11" position="float" orientation="portrait"><label>Figure 11.</label><caption><p>Juvenile, attached specimens of <italic><tp:taxon-name>Cycloseris boschmai</tp:taxon-name></italic> sp. n. <bold>a</bold> Papua New Guinea, Bismarck Sea, Madang, June 1992 <bold>b–d</bold> Malaysia, South China Sea, Layang Layang, Easternmost point, (RMNH Coel. 40095), 28 March 2013 <bold>b</bold> In situ (bleached) <bold>c</bold> Lower side <bold>d</bold> Upper side. Scale bars: 0.5 cm.</p></caption><graphic xmlns:xlink="http://www.w3.org/1999/xlink" xlink:href="ZooKeys-371-057-g011.jpg" position="float" orientation="portrait" xlink:type="simple"/></fig><fig id="F12" position="float" orientation="portrait"><label>Figure 12.</label><caption><p><italic><tp:taxon-name>Cycloseris boschmai</tp:taxon-name></italic> sp. n. <bold>a</bold> Indonesia, Bali, Tulamben, September 1997 <bold>b</bold> Philippines, Cebu, November 1999 <bold>c–e</bold> Indonesia, Central Sulawesi, Togian Islands, September 1999 <bold>f</bold> Indonesia, South Sulawesi, Spermonde Archipelago, Bone Lola reef, August 1997.</p></caption><graphic xmlns:xlink="http://www.w3.org/1999/xlink" xlink:href="ZooKeys-371-057-g012.jpg" position="float" orientation="portrait" xlink:type="simple"/></fig><fig id="F13" position="float" orientation="portrait"><label>Figure 13.</label><caption><p><italic><tp:taxon-name>Cycloseris boschmai</tp:taxon-name></italic> sp. n. specimen showing transparent extended tentacles with white acrospheres at their tips; Indonesia, North Sulawesi, Lembeh Strait, Lobangbatu, February 2012.</p></caption><graphic xmlns:xlink="http://www.w3.org/1999/xlink" xlink:href="ZooKeys-371-057-g013.jpg" position="float" orientation="portrait" xlink:type="simple"/></fig></tp:treatment-sec><tp:treatment-sec sec-type="distribution"><title>Geographical distribution</title><p>(<xref ref-type="fig" rid="F14">Figure 14</xref>). The distribution range is limited to the Coral Triangle (<xref ref-type="bibr" rid="B43">Hoeksema 2007</xref>): eastern Malaysia (Sabah and Layang Layang), east<!--PageBreak--><!--PageBreak-->ern Indonesia (from Bali to West Papua), central Philippines (Cebu Strait), Papua New Guinea (Madang Lagoon), and Palau.</p><fig id="F14" position="float" orientation="portrait"><label>Figure 14.</label><caption><p>Map of the Central Indo-Pacific indicating localities where <italic><tp:taxon-name>Cycloseris boschmai</tp:taxon-name></italic> sp. n. has been recorded.</p></caption><graphic xmlns:xlink="http://www.w3.org/1999/xlink" xlink:href="ZooKeys-371-057-g014.jpg" position="float" orientation="portrait" xlink:type="simple"/></fig></tp:treatment-sec><tp:treatment-sec sec-type="Etymology"><title>Etymology.</title><p>The species is named after the late Prof. Hilbrand Boschma, former director of the Rijksmuseum van Natuurlijke Historie (now Naturalis Biodiversity Center), who devoted much of his research time to the study of mushroom corals, including specimens of the new species.</p></tp:treatment-sec><tp:treatment-sec sec-type="Diagnosis"><title>Diagnosis.</title><p>Adult corals small (&lt; 50 mm) with uneven circular corallum margin owing to enlarged costae. Live specimens with variable, patchy colouration.</p></tp:treatment-sec><ref-list><ref id="B35"><mixed-citation xmlns:xlink="http://www.w3.org/1999/xlink" xlink:type="simple"><person-group><name name-style="western"><surname>Hoeksema</surname><given-names>BW</given-names></name></person-group> (<year>1989</year>) <article-title>Taxonomy, phylogeny and biogeography of mushroom corals (Scleractinia: Fungiidae).</article-title><source>Zoologische Verhandelingen</source>, <publisher-loc>Leiden</publisher-loc><volume>254</volume>: <fpage>1</fpage>-<lpage>295</lpage>.</mixed-citation></ref><ref id="B42"><mixed-citation xmlns:xlink="http://www.w3.org/1999/xlink" xlink:type="simple"><person-group><name name-style="western"><surname>Hoeksema</surname><given-names>BW</given-names></name></person-group> (<year>2004</year>) <article-title>Impact of budding on free-living corals at East Kalimantan, Indonesia.</article-title><source>Coral Reefs</source><volume>23</volume>: <elocation-id>492</elocation-id>. doi: <ext-link ext-link-type="uri" xlink:href="http://dx.doi.org/10.1007/s00338-004-0402-1" xlink:type="simple">10.1007/s00338-004-0402-1</ext-link></mixed-citation></ref><ref id="B44"><mixed-citation xmlns:xlink="http://www.w3.org/1999/xlink" xlink:type="simple"><person-group><name name-style="western"><surname>Hoeksema</surname><given-names>BW</given-names></name></person-group> (<year>2008</year>) <article-title>Stony corals (Fungiidae).</article-title> In: <person-group><name name-style="western"><surname>Hoeksema</surname><given-names>BW</given-names></name><name name-style="western"><surname>Van der Meij</surname><given-names>SET</given-names></name></person-group> (<role>Eds</role>) <issue-title>Cryptic marine biota of the Raja Ampat Islands group.</issue-title><source>Naturalis</source>, <publisher-loc>Leiden</publisher-loc>, <fpage>8</fpage>-<lpage>12</lpage>.</mixed-citation></ref><ref id="B30"><mixed-citation xmlns:xlink="http://www.w3.org/1999/xlink" xlink:type="simple"><person-group><name name-style="western"><surname>Gittenberger</surname><given-names>A</given-names></name><name name-style="western"><surname>Gittenberger</surname><given-names>E</given-names></name></person-group> (<year>2011</year>) <article-title>Cryptic, adaptive radiation of parasitic snails: sibling species of Leptoconchus (Gastropoda: Coralliophilidae) in corals.</article-title><source>Organisms, Diversity and Evolution</source><volume>11</volume>: <fpage>21</fpage>-<lpage>41</lpage>. doi: <ext-link ext-link-type="uri" xlink:href="http://dx.doi.org/10.1007/s13127-011-0039-1" xlink:type="simple">10.1007/s13127-011-0039-1</ext-link></mixed-citation></ref><ref id="B47"><mixed-citation xmlns:xlink="http://www.w3.org/1999/xlink" xlink:type="simple"><person-group><name name-style="western"><surname>Hoeksema</surname><given-names>BW</given-names></name></person-group> (<year>2012a</year>) <article-title>Distribution patterns of mushroom corals (Scleractinia: Fungiidae) across the Spermonde Shelf, South Sulawesi.</article-title><source>Raffles Bulletin of Zoology</source><volume>60</volume>: <fpage>183</fpage>-<lpage>212</lpage>.</mixed-citation></ref><ref id="B52"><mixed-citation xmlns:xlink="http://www.w3.org/1999/xlink" xlink:type="simple"><person-group><name name-style="western"><surname>Hoeksema</surname><given-names>BW</given-names></name><name name-style="western"><surname>De Voogd</surname><given-names>NJ</given-names></name></person-group> (<year>2012</year>) <article-title>On the run: free-living mushroom corals avoiding interaction with sponges.</article-title><source>Coral Reefs</source><volume>31</volume>: <fpage>455</fpage>-<lpage>459</lpage>. doi: <ext-link ext-link-type="uri" xlink:href="http://dx.doi.org/10.1007/s00338-011-0856-x" xlink:type="simple">10.1007/s00338-011-0856-x</ext-link></mixed-citation></ref><ref id="B111"><mixed-citation xmlns:xlink="http://www.w3.org/1999/xlink" xlink:type="simple"><person-group><name name-style="western"><surname>Waheed</surname><given-names>Z</given-names></name><name name-style="western"><surname>Hoeksema</surname><given-names>BW</given-names></name></person-group> (<year>2013</year>) <article-title>A tale of two winds: species richness patterns of reef corals around the Semporna peninsula, Malaysia.</article-title><source>Marine Biodiversity</source><volume>43</volume>: <fpage>37</fpage>-<lpage>51</lpage>. doi: <ext-link ext-link-type="uri" xlink:href="http://dx.doi.org/10.1007/s12526-012-0130-7" xlink:type="simple">10.1007/s12526-012-0130-7</ext-link></mixed-citation></ref><ref id="B10"><mixed-citation xmlns:xlink="http://www.w3.org/1999/xlink" xlink:type="simple"><person-group><name name-style="western"><surname>Boschma</surname><given-names>H</given-names></name></person-group> (<year>1925</year>) <chapter-title>Madreporaria I. Fungiidae.</chapter-title><article-title>Papers from Dr. Mortensen's, Pacific Expedition 1914–16.</article-title><source>Videnskabelige meddelelser fra Dansk Naturhistorisk Forening</source><volume>79</volume>: <fpage>185</fpage>–<lpage>259</lpage>, <comment>pls. 5–11</comment>.</mixed-citation></ref><ref id="B43"><mixed-citation xmlns:xlink="http://www.w3.org/1999/xlink" xlink:type="simple"><person-group><name name-style="western"><surname>Hoeksema</surname><given-names>BW</given-names></name></person-group> (<year>2007</year>) <article-title>Delineation of the Indo-Malayan Centre of maximum marine biodiversity: the Coral Triangle.</article-title> In: <person-group><name name-style="western"><surname>Renema</surname><given-names>W</given-names></name></person-group> (<role>Ed</role>) <source>Biogeography, Time and Place: Distributions, Barriers and Islands</source>, <publisher-name>Springer</publisher-name>, <publisher-loc>Dordrecht</publisher-loc>, <fpage>117</fpage>–<lpage>178</lpage>. doi: <ext-link ext-link-type="uri" xlink:href="http://dx.doi.org/10.1007/978-1-4020-6374-9_5" xlink:type="simple">10.1007/978-1-4020-6374-9_5</ext-link></mixed-citation></ref></ref-list></tp:taxon-treatment>
